# Supplementary material for: Identification of Spliceogenic Variants beyond Canonical GT-AG Splice Sites in Hereditary Cancer Genes
Source: Int J Mol Sci. 2022 Jul 4;23(13):7446. doi: 10.3390/ijms23137446 (PMC9267136; doi:10.3390/ijms23137446)
Supplement: Supplementary file 1 [file ijms-23-07446-s001.zip]

Archive with 1 entries (1 files):
- ijms-1750827-supplementary.xlsx
