# Supplementary material for: Identification of Spliceogenic Variants beyond Canonical GT-AG Splice Sites in Hereditary Cancer Genes
Source: Int J Mol Sci. 2022 Jul 4;23(13):7446. doi: 10.3390/ijms23137446 (PMC9267136; doi:10.3390/ijms23137446)
Supplement: Supplementary file 1 [file ijms-23-07446-s001.zip › ijms-1750827-supplementary.xlsx]

## Sheet: Supp Table S1
Supplementary Table S1. Splicing predicition for all 12 investigated variants using SpliceSiteFinder, MaxEntScan, NNSPLICE, GeneSplicer, SpliceAI tools and SPICE.
variant	prediction at the position:	donor or acceptor ss prediction	SpliceSiteFinder [0-100]		MaxEntScan [0-12]		NNSPLICE [0-1]		GeneSplicer [0-24]
			wt allele	mutated allele (% score variation between wt and mutated allele)	wt allele	mutated allele (% score variation between wt and mutated allele)	wt allele	mutated allele (% score variation between wt and mutated allele)	wt allele	mutated allele (% score variation between wt and mutated allele)
APC:c.1408+743_1408+745delinsACG	Intron 10 – c.1408+744	donor gain	0	74.30	0	4.34	0	0.53
ATM:c.172G>T	Exon 3 – c.170	donor gain	0	71.41	0	5.91	0	0.58
ATM:c.5763-1056G>A	Intron 38 – c.5763-1055	donor gain	73.87	82.83 (+12.1%)	6.23	9.65 (+54.9%)	0.96	0.98 (+1.3%)	0	0.76
ATM:c.7816A>G	Exon 53 – c.7815	donor gain			0	4.41	0	0.77
FH:c.1237-11C>G	Exon 9 – c.1237-10	acceptor gain	0	84.01	0	11.01	0	0.92	0	9.35
	Exon 9 – c.1237 ℕ	acceptor loss	70.19	0	6.19	0.55 (-91.0%)			7.66	2.85 (-62.7%)
LZTR1:c.1942G>T	Exon 16 – c.1942 ℕ	donor loss	72.26	0	4.44	0			8.39	3.40 (-59.5%)
MSH6:c.3646+5G>A	Exon 7 – c.3646 ℕ	donor loss	90.54	78.39 (-13.4%)	9.14	6.02 (-34.1%)	1.00	0.80 (-19.4%)	0.61	0
PALB2:c.2379C>T	Exon 5 – c.2377	donor gain	82.05	84.14 (+2.5%)	0	9.88	0	0.93	0	5.22
PALB2:c.3495G>A	Exon 13 – c.3496	donor gain	0	72.04	4.22	8.68 (+105.9%)	0	0.81	0	1.77
	Exon 13 – c.3491	donor gain	0	76.28	0	2.92
RAD51C:c.1027-3C>G	Exon 9 – c.1027 ℕ	acceptor loss	93.81	82.99 (-11.5%)	8.60	1.63 (-81.1%)	0.97	0	4.27	0
	Exon 9 – c.1033	acceptor gain			3.87	1.85 (-52.3%)	0.77	0.49 (-36.5%)
RAD51C:c.779G>A	Exon 5 – c.781	acceptor gain	0	80.70	0	8.31	0	0.64	0	3.28
TP53:c.74+23C>T	Intron 2 – c.74+21	donor gain	70.31	74.87 (+6.5%)	0	7.26	0	0.61	0	4.50
SpliceAI
variant	Δ score Acceptor Loss	Δ score Donor Loss	Δ score Acceptor Gain	Δ score Donor Gain	pre-mRNA position Acceptor Loss*	pre-mRNA position Donor Loss*	pre-mRNA position Acceptor Gain*	pre-mRNA position Donor Gain*
APC:c.1408+743_1408+745delinsACG	ND	ND	ND	ND
ATM:c.172G>T	0.00	0.20	0.00	1.00		13 bp		-2 bp
ATM:c.5763-1056G>A	0.00	0.01	0.01	0.41		-24 bp	-48 bp	1 bp
ATM:c.7816A>G	0.08	0.01	0.00	0.14	-27 bp	32 bp		-1 bp
FH:c.1237-11C>G	0.81	0.00	1.00	0.00	-11 bp		-1 bp
LZTR1:c.1942G>T	0.00	0.02	0.00	0.05		0 bp		-10 bp
MSH6:c.3646+5G>A	0.00	0.01	0.00	0.00		-5 bp
PALB2:c.2379C>T	0.00	0.00	0.01	0.66			-44 bp	2 bp
PALB2:c.3495G>A	0.00	0.00	0.00	0.00
RAD51C:c.1027-3C>G	0.80	0.00	0.06	0.00	3 bp		9 bp
RAD51C:c.779G>A	0.01	0.00	0.00	0.00	-21 bp
TP53:c.74+23C>T	0.00	0.00	0.00	0.49				2 bp
SPICE
varID	Seq_wt	Seq_mut	Sstype	varType	gNomen	distSS	SSF_annot_wt	SSF_annot_mut	SSF_wt	SSF_mut	MES_wt	MES_mut	delta_MES	delta_SSF	SPiCEprobability	SPiCEinter_2thr
NM_000038.4:c.1408+743_1408+745:delinsACG	TAGGTAAGA	TAGGTAAGA	Donor	delins	112158431	743	matrix GT	matrix GT	90.18	90.18	9.14	9.14	0	0	0.02686	Outside SPiCE Interpretation
NM_000051.3:c.172:G>T	TAGGTATTC	TAGGTATTC	Donor	substitution	108098602	-14	matrix GT	matrix GT	66.94	66.94	4.57	4.57	0	0	0.02686	Outside SPiCE Interpretation
NM_000051.3:c.5763-1056:G>A	TATATCTCATTTTTCTTTAGACC	TATATCTCATTTTTCTTTAGACC	Acceptor	substitution	108179831	-1056	matrix AG	matrix AG	85.29	85.29	8.8	8.8	0	0	0.02686	Outside SPiCE Interpretation
NM_000051.3:c.7816:A>G	TTTTTGTTTTTTATTAATAGGAT	TTTTTGTTTTTTATTAATAGGAT	Acceptor	substitution	108203516	28	matrix AG	matrix AG	91.35	91.35	9.87	9.87	0	0	0.02686	Outside SPiCE Interpretation
NM_000143.3:c.1237-11:C>G	TCTCTCTCACTCACTCAAAGATT	TCTCTCTCAGTCACTCAAAGATT	Acceptor	substitution	241663901	-11	matrix AG	Cryptic site	72.28	0	6.19	0.55	-0.91	-1	1	high
NM_006767.3:c.1942:G>T	TTGGTAGGG	TTTGTAGGG	Donor	substitution	21349315	-1	matrix GT	matrix GT	72.54	59.78	4.44	-3.39	-1.763	-0.176	1	high
NM_000179.2:c.3646+5:G>A	TAGGTAAGA	TAGGTAAAA	Donor	substitution	48032851	5	matrix GT	matrix GT	90.18	77.85	9.14	6.02	-0.341	-0.137	0.97429	high
NM_024675.3:c.2379:C>T	CAGGTACAA	CAGGTACAA	Donor	substitution	23641096	-136	matrix GT	matrix GT	71.38	71.38	7.09	7.09	0	0	0.02686	Outside SPiCE Interpretation
NM_024675.3:c.3495:G>A	TCTTCTTTGTATGCTATCAGGTT	TCTTCTTTGTATGCTATCAGGTT	Acceptor	substitution	23614846	145	matrix AG	matrix AG	86.13	86.13	8	8	0	0	0.02686	Outside SPiCE Interpretation
NM_058216.1:c.1027-3:C>G	ATATATTTTTTATCTTTCAGCCT	ATATATTTTTTATCTTTGAGCCT	Acceptor	substitution	56811476	-3	matrix AG	matrix AG	93.18	81.94	8.6	1.63	-0.811	-0.121	0.99907	high
NM_058216.1:c.779:G>A	GCTGTAAGT	GCTGTAAGT	Donor	substitution	56787293	-59	matrix GT	matrix GT	75.29	75.29	8.56	8.56	0	0	0.02686	Outside SPiCE Interpretation
NM_000546.5:c.74+23:C>T	ACTGTGAGT	ACTGTGAGT	Donor	substitution	7579816	23	matrix GT	matrix GT	75.31	75.31	7.94	7.94	0	0	0.02686	Outside SPiCE Interpretation
ℕ - consensus splice site
*- means upstream, + means downstream of the variant
we have considered a variant to be predicted causative if SpliceAI Δ score was above 0.2, SpliceSiteFinder above 70, MaxEntScan above 0, NNSplice above 0.4 and GeneSplicer above 0. ND-not determined since SpliceAI Lookup tool cannot calculate complex deletion-insertion variants
	GnomAD ALL
APC:c.1408+743_1408+745:delinsACG	ND						NM_000038.4:c.1408+743_1408+745:delinsACG
ATM:c.172:G>T	ND						NM_000051.3:c.172:G>T
ATM:c.5763-1056:G>A	ALL:0.00078% - NFE:0.0021%						NM_000051.3:c.5763-1056:G>A
ATM:c.7816:A>G	ALL:0.0016% - NFE:0.0035%						NM_000051.3:c.7816:A>G
FH:c.1237-11:C>G	ND						NM_000143.3:c.1237-11:C>G
LZTR1:c.1942:G>T	ALL:0.00041% - SAS:0.0033%						NM_006767.3:c.1942:G>T
MSH6:c.3646+5:G>A	ND						NM_000179.2:c.3646+5:G>A
PALB2:c.2379:C>T	ALL:0.0081%		NFE:0.011%				NM_024675.3:c.2379:C>T
PALB2:c.3495:G>A	ALL:0.070% - AFR:0.13% - AMR:0.031% - NFE:0.12% - OTH:0.055%						NM_024675.3:c.3495:G>A
RAD51C:c.1027-3:C>G	ND						NM_058216.1:c.1027-3:C>G
RAD51C:c.779:G>A	ALL:0.00080% - AFR:0.0062% - AMR:0.0029%						NM_058216.1:c.779:G>A
TP53:c.74+23:C>T	ALL:0.00040% - NFE:0.00090%						NM_000546.5:c.74+23:C>T
